# Supplementary material for: Trends in COVID-19 Health Disparities in North Carolina: Preparing the Field for Long-Haul Patients
Source: Healthcare (Basel). 2021 Dec 8;9(12):1704. doi: 10.3390/healthcare9121704 (PMC8702005; doi:10.3390/healthcare9121704)
Supplement: Supplementary file 1 [file healthcare-09-01704-s001.zip]

Archive with 1 entries (1 files):
- healthcare-1452031-supplementary.pdf
